# Supplementary material for: The Benefits of Using Saccharose for Photocatalytic Water Disinfection
Source: Int J Mol Sci. 2022 Apr 25;23(9):4719. doi: 10.3390/ijms23094719 (PMC9101646; doi:10.3390/ijms23094719)
Supplement: Supplementary file 1 [file ijms-23-04719-s001.zip]

Archive with 1 entries (1 files):
- ijms-1685355-supplementary.pdf
